# Supplementary material for: Functional Characterization of Floral Gene Network Reveals a Critical FT1–AP1 Interaction in Flowering Regulation in Longan
Source: Plants (Basel). 2025 Dec 30;15(1):106. doi: 10.3390/plants15010106 (PMC12787483; doi:10.3390/plants15010106)
Supplement: Supplementary file 1 [file plants-15-00106-s001.zip]

Archive with 1 entries (1 files):
- plants-4064820-supplementary.pdf
